# Supplementary material for: Robot-Assisted Versus Open Nephrectomy with Inferior Vena Cava Thrombectomy in Renal Cell Carcinoma: Current Evidence and Surgical Trends
Source: Cancers (Basel). 2026 Jul 14;18(14):2251. doi: 10.3390/cancers18142251 (PMC13407142; doi:10.3390/cancers18142251)
Supplement: Supplementary file 1 [file cancers-18-02251-s001.zip]

Archive with 1 entries (1 files):
- cancers-4372828-supplementary.pdf
